# Supplementary material for: Single influenza A viruses induce nanoscale cellular reprogramming at the virus-cell interface
Source: Nat Commun. 2025 Apr 25;16:3846. doi: 10.1038/s41467-025-58935-8 (PMC12032206; doi:10.1038/s41467-025-58935-8)
Supplement: Supplementary file 8 — Source Data [file 41467_2025_58935_MOESM8_ESM.xlsx]

## Sheet: Fig1B
NHS	PEG
3.66451	1.99349
4.0163	0.439741
3.66451	0.52769
3.92836	0.439741
2.96093	2.31597
2.96093	0.322477
4.3681	0.263845
4.28015	0.586322
4.13357	0.469057
3.84041	0.703586
5.42348	0.557006
5.15963	0.732902
2.25734	0.263845
2.75571	0.263845
2.81434	0.850167
2.63845	0.498374
6.24433	1.84691
7.29971	0.938115
2.69708	0.820851
4.30947	0.791534
2.52118	3.25409
0.967431	3.81109
0.791534	3.13682
1.26059	4.1922
1.0847	4.28015
1.55375	1.55375
1.43649	2.5505
0.879483	2.5505
1.84691	3.69383
0.732902	1.78828
1.70033	1.72965
1.43649	1.70033
1.4658	1.55375
1.52444	3.40067
0.850167	4.30947
1.23128	1.75897
1.20196	3.07819
1.28991	3.13682
1.4658	2.90229
1.70033	1.70033
3.07819	0.469057
7.56355	0.263845
8.79483	0.557006
8.23782	0.557006
12.4593	1.4658
1.78828	0.498374
5.59937	0.586322
6.59612	0.469057
5.57006	0.67427
2.19871	0.644954
3.54725	0.322477
3.84041	0.263845
3.72314	0.293161
6.33228	0.469057
8.44303	0.762218
5.54074	0.234529
4.22152	0.381109
2.87298	0.498374
2.81434	0.381109
1.96418	0.439741
1.84691	0.498374
2.3746	0.234529
1.23128	0.293161
1.11401	0.615638
2.28666	0.439741
1.37786	0.644954
1.28991	0.498374
1.75897	0.439741
2.31597	0.410425
2.19871	0.263845
0.938115	0.498374
1.02606	0.644954
1.17264	0.351793
1.02606	0.322477
1.4658	0.263845
1.93486	0.322477
1.20196	0.322477
0.644954	0.732902
1.87623	0.351793
0.67427	0.498374
0.67427	0
0.615638	0
1.05538	0
1.4658	0
1.37786	0
1.0847	0
0.850167	0
0.791534	0
0.938115	0
0.644954	0
0.967431	0
0.703586	0
0.850167	0
0.879483	0
0.67427	0
0.879483	0
1.05538	0
0.644954	0
0.644954	0
0.644954	0

## Sheet: Fig1C
Bin Center	PR8	Bead
0.5	0	2.91545
0.75	25.9494	30.0292
1	39.2405	37.6093
1.25	13.2911	21.5743
1.5	5.37975	6.12245
1.75	3.16456	1.45773
2	1.89873	0.291545
2.25	1.26582	0
2.5	0.632911	0
2.75	0.949367	0
3	0.949367	0
3.25	3.79747	0
3.5	0.949367	0
3.75	2.21519	0
4	0.316456	0

## Sheet: Fig1D_left
Time	Untreated							PEG						cRGD
0	310.157	311.612	297.388	236.204	254.397	280.563		282.161	304.456	313.313	237.528	287.188		342.3	318.312	343.001	238.68	261.121	273.147
10	330.334	330.275	328.914	249.593	244.297	280.764		327.082	327.31	323.983	249.36	264.787		463.057	395.451	404.96	258.988	283.279	288.182
20	332.789	313.565	345.084	262.931	274.268	297.263		318.883	309.999	323.69	256.764	282.14		536.455	445.902	458.901	342.692	350.276	332.377
30	326.503	317.769	343.945	297.105	289.283	311.487		329.502	312.267	304.276	293.64	328.251		574.086	461.651	471.676	403.977	429.421	388.689
40	316.566	304.073	336.022	329.505	316.207	319.184		321.23	315.592	300.907	318.302	311.245		562.12	462.297	481.755	437.366	453.155	428.263
50	322.855	307.596	312.451	362.553	344.699	338.197		313.463	330.187	300.686	354.718	353.837		556.186	458.291	480.023	463.978	501.678	464.023
60	315.721	311.264	311.898	368.92	352.31	342.909		308.49	326.027	309.526	373.55	399.724		555.997	440.49	475.199	497.446	525.742	511.311
70	312.219	305.357	313.825	396.574	402.367	344.239		303.145	328.1	308.16	416.978	425.222		538.432	439.015	470.086	508.964	551.799	509.008
80	315.03	312.604	309.512	416.865	385.704	353.909		299.583	317.369	302.774	425.212	429.184		525.279	439.22	462.761	541.9	588.811	534.895
90	309.391	311.326	313.982	411.244	410.418	377.033		296.537	316.653	300.348	432.912	466.009		527.825	439.115	463.808	546.692	599.487	539.134
100	309.307	318.175	307.255	453.405	405.465	402.614		294.263	313.828	299.41	441.478	476.583		528.401	439.086	451.098	562.058	614.911	539.234
110	315.222	307.351	312.865	455.595	422.909	397.738		295.717	309.171	294.96	436.776	481.863		532.945	429.634	454.945	577.265	621.272	567.637
120	310.524	323.633	322.451	453.996	445.545	428.907		325.455	322.215	319.793	479.525	493.766		520.074	518.457	481.538	586.852	639.261	567.868
130	334.79	326.785	311.288	449.381	438.711	421.965		321.866	323.664	325.246	477.93	483.393		522.304	554.42	469.876	588.403	639.865	569.441
140	335.913	328.025	317.014	464.515	453.439	443.96		322.814	322.936	319.717	473.95	495.147		533.336	519.145	462.018	597.158	663.132	593.74
150	330.287	332.785	324.015	461.175	451.428	427.405		326.012	318.194	320.378	466.989	486.376		528.395	515.008	458.576	596.502	649.629	586.28
160	326.483	334.155	318.818	460.642	462.629	431.804		325.201	315.607	310.255	491.611	488.583		516.329	520.065	452.099	598.27	647.317	588.561
170	334.149	337.443	303.136	457.718	473.71	428.122		316.309	313.664	319.386	478.028	472.346		517.382	505.959	436.743	589.85	659.535	576.488
180	333.866	331.823	309.498	470.418	454.738	429.429		314.191	310.665	317.344	477.625	496.184		507.056	497.446	430.544	607.67	648.354	587.641

## Sheet: Fig1D_right
cRGD	PEG
264.979	17.471
149.472	35.008
184.18	18.5072
206.427	82.5317
234.723	108.705
220.293

## Sheet: Fig2A
	488	647
0	0	0.028263
0.1604	0.044928	0.030316
0.3208	0.074084	0.034037
0.4812	0.027199	0.045933
0.6416	0.069315	0.04189
0.802	0.163718	0.04665
0.9624	0.212992	0.053155
1.1228	0.183496	0.067876
1.2833	0.170547	0.07845
1.4437	0.279355	0.08159
1.6041	0.26952	0.094061
1.7645	0.229062	0.112424
1.9249	0.334952	0.13562
2.0853	0.364296	0.1734
2.2457	0.473221	0.215759
2.4061	0.509535	0.287117
2.5665	0.549413	0.377021
2.7269	0.625143	0.564741
2.8873	0.659224	0.731748
3.0477	0.636159	0.847906
3.2081	0.749945	0.930367
3.3685	0.941068	0.98369
3.5289	0.836807	1
3.6893	0.698612	0.97239
3.8498	0.593676	0.868837
4.0102	0.481114	0.682749
4.1706	0.39684	0.462396
4.331	0.465069	0.267798
4.4914	0.53282	0.145813
4.6518	0.479422	0.096485
4.8122	0.278791	0.070282
4.9726	0.346905	0.060719
5.133	0.487029	0.058773
5.2934	0.711069	0.065921
5.4538	0.434377	0.070944
5.6142	0.576025	0.074845
5.7746	0.422056	0.078287
5.935	0.312031	0.046929
6.0954	0.349717	0.024488
6.2559	0.285654	0.014317
6.4163	0.310445	0.00999
6.5767	0.412735	0.010532
6.7371	0.352374	0.006465
6.8975	0.355733	0.011293
7.0579	0.326962	0.01395
7.2183	0.254656	0.010354
7.3787	0.372839	0.007186
7.5391	0.3528	0.009983
7.6995	0.402203	0.014011
7.8599	0.359713	0.01633
8.0203	0.284117	0.018095
8.1807	0.326429	0.004522
8.3411	0.449164	0.000727
8.5015	0.270889	0
8.6619	0.328817	0.003378
8.8224	0.312362	0.001945
8.9828	0.29552	0.003938
9.1432	0.361542	0.0035
9.3036	0.425367	0.003053
9.464	0.400522	0.003553
9.6244	0.301352	0.003712
9.7848	0.20994	0.003457
9.9452	0.313796	0.002972
10.1056	0.356842	0.003737
10.266	0.245592	0.00545
10.4264	0.324079	0.006743
10.5868	0.251696	0.004807
10.7472	0.397423	0.002524
10.9076	0.418601	0.004752
11.068	0.311373	0.007629
11.2285	0.380165	0.004455
11.3889	0.418586	0.005132
11.5493	0.561759	0.004579
11.7097	0.551883	0.004652
11.8701	0.444716	0.006496
12.0305	0.395512	0.021208
12.1909	0.423012	0.027519
12.3513	0.451762	0.015475
12.5117	0.556176	0.010032
12.6721	0.558882	0.008845
12.8325	0.522062	0.010271
12.9929	0.546997	0.011594
13.1533	0.441165	0.006534
13.3137	0.340354	0.009791
13.4741	0.289536	0.01116
13.6345	0.352542	0.007887
13.795	0.346596	0.014839
13.9554	0.396539	0.016417
14.1158	0.433348	0.021845
14.2762	0.476207	0.019738
14.4366	0.399398	0.022034
14.597	0.424722	0.022997
14.7574	0.407178	0.023175
14.9178	0.411487	0.027649
15.0782	0.288622	0.032268
15.2386	0.25601	0.039339
15.399	0.280466	0.044119
15.5594	0.27513	0.054699
15.7198	0.275258	0.060761
15.8802	0.325672	0.063829
16.0406	0.370743	0.083731
16.201	0.284026	0.10127
16.3615	0.400184	0.138113
16.5219	0.424545	0.169951
16.6823	0.436297	0.304526
16.8427	0.69817	0.550515
17.0031	1	0.729249
17.1635	0.963595	0.822079
17.3239	0.946229	0.873686
17.4843	0.783836	0.909709
17.6447	0.687856	0.911998
17.8051	0.655308	0.888438
17.9655	0.721959	0.860629
18.1259	0.599755	0.779556
18.2863	0.517271	0.588588
18.4467	0.416514	0.346227
18.6071	0.354492	0.158228
18.7676	0.358512	0.083188
18.928	0.41867	0.040011
19.0884	0.395005	0.025669
19.2488	0.386194	0.018273
19.4092	0.493186	0.019984
19.5696	0.328192	0.016776
19.73	0.329711	0.010371
19.8904	0.459573	0.009903
20.0508	0.464132	0.012191
20.2112	0.382733	0.016247
20.3716	0.379231	0.014055
20.532	0.369018	0.00636
20.6924	0.431721	0.005097

## Sheet: Fig2C
Bin Center	# values
-5.2	1
-5.1	0
-5	0
-4.9	0
-4.8	0
-4.7	2
-4.6	0
-4.5	1
-4.4	0
-4.3	0
-4.2	1
-4.1	1
-4	0
-3.9	3
-3.8	7
-3.7	9
-3.6	8
-3.5	13
-3.4	19
-3.3	25
-3.2	38
-3.1	36
-3	81
-2.9	109
-2.8	164
-2.7	254
-2.6	297
-2.5	405
-2.4	545
-2.3	742
-2.2	892
-2.1	1075
-2	1105
-1.9	1209
-1.8	1245
-1.7	1218
-1.6	1316
-1.5	1260
-1.4	1385
-1.3	1488
-1.2	1681
-1.1	1767
-1	1828
-0.9	1875
-0.8	1724
-0.7	1568
-0.6	1284
-0.5	1044
-0.4	734
-0.3	443
-0.2	248
-0.1	97
0	45
0.1	17
0.2	2

## Sheet: Fig2C_right
lag time [s]	Virus immobile															Virus mobile
0.031746	0.00075	0.000408	0.000797	0.000843	0.000184	0.000325	0.000336	0.000282	0.000831	0.000913	0.000254	0.000579	0.000565	0.000366	0.000258	0.000231	0.002112	0.001604	0.000547	0.002259	0.000659	0.001008	0.002792	0.000342	0.000547	0.001256	0.000495	0.001351	0.003108	0.005878	0.000872	0.002539	0.002334	0.002236	0.002188	0.00249	0.002774	0.002771	0.001202	0.003451	0.001938	0.001925	0.000559	0.001604	0.003098	0.003326	0.00093	0.000579	0.002308
0.063492	0.001146	0.001045	0.00193	0.001556	0.000316	0.000743	0.000725	0.000463	0.001044	0.001895	0.000499	0.000952	0.000769	0.000743	0.000738	0.000672	0.005682	0.003349	0.001704	0.006401	0.001737	0.003277	0.00866	0.000949	0.001342	0.003078	0.001355	0.003961	0.009521	0.016924	0.002176	0.007296	0.005584	0.005626	0.006411	0.008501	0.009832	0.010281	0.003638	0.010184	0.005849	0.00549	0.001455	0.005152	0.00908	0.010127	0.002245	0.001497	0.007087
0.095238	0.001065	0.001319	0.002654	0.002197	0.000522	0.001117	0.001037	0.000688	0.002377	0.002025	0.0008	0.001077	0.001188	0.00109	0.001202	0.001369	0.007613	0.004632	0.002923	0.0105	0.002793	0.006339	0.01456	0.001653	0.002157	0.005252	0.002269	0.006405	0.018294	0.026745	0.003188	0.01263	0.008253	0.008215	0.011443	0.016494	0.019543	0.021162	0.006645	0.01535	0.012667	0.007823	0.002647	0.00813	0.014669	0.018484	0.003348	0.00249	0.012156
0.126984	0.001662	0.001479	0.002487	0.002005	0.00058	0.001163	0.001015	0.000605	0.003444	0.001125	0.00092	0.001422	0.000966	0.00111	0.001352	0.002115	0.009372	0.004488	0.004081	0.01315	0.003402	0.009469	0.019207	0.002268	0.002642	0.006088	0.002853	0.007937	0.028717	0.02768	0.004348	0.018878	0.009917	0.011032	0.015222	0.026099	0.030006	0.033996	0.009495	0.016235	0.022953	0.008272	0.003974	0.008995	0.018837	0.028615	0.003153	0.003349	0.015798
0.15873	0.001696	0.001747	0.002516	0.002274	0.000499	0.001248	0.001012	0.000517	0.005249	0.000851	0.000897	0.00217	0.001081	0.001243	0.001256	0.003136	0.013675	0.004827	0.005729	0.014983	0.003758	0.012242	0.024213	0.003028	0.003064	0.005758	0.002917	0.00805	0.041987	0.029055	0.006741	0.026084	0.011658	0.012224	0.019522	0.038335	0.04025	0.043764	0.012636	0.010012	0.036245	0.010796	0.005132	0.00849	0.023376	0.037977	0.002774	0.004194	0.017118
0.190476	0.001227	0.001767	0.002929	0.002195	0.000474	0.001354	0.001016	0.000427	0.006171	0.001009	0.000937	0.002675	0.001523	0.001588	0.001075	0.00436	0.02038	0.005136	0.008152	0.015618	0.004034	0.014687	0.027127	0.003817	0.003557	0.005247	0.003117	0.007494	0.058466	0.021168	0.009543	0.032314	0.012893	0.01335	0.02459	0.05256	0.049643	0.047224	0.015772	0.003887	0.048978	0.015914	0.006517	0.009207	0.027561	0.054129	0.002734	0.004897	0.014864
0.222222	0.000673	0.001805	0.003578	0.002263	0.000536	0.001349	0.001073	0.000257	0.008141	0.001816	0.001119	0.002138	0.002267	0.001924	0.001263	0.00587	0.026577	0.004043	0.011427	0.015563	0.00447	0.016996	0.027154	0.00447	0.00429	0.004474	0.003865	0.007896	0.07719	0.016009	0.01111	0.035591	0.014048	0.01581	0.032714	0.067441	0.056477	0.049891	0.018097	0.00468	0.061329	0.020361	0.007143	0.011232	0.035738	0.079112	0.003091	0.0053	0.013166
0.253968	0.000821	0.002239	0.003343	0.002129	0.000721	0.001298	0.001023	0.00042	0.007775	0.002722	0.001573	0.002654	0.002774	0.002257	0.001828	0.007073	0.030697	0.003654	0.016516	0.016635	0.005263	0.019465	0.024893	0.004826	0.004908	0.003277	0.004834	0.006421	0.089117	0.005853	0.013604	0.032033	0.014518	0.017868	0.04477	0.080713	0.055638	0.055962	0.019972	0.009685	0.071857	0.022458	0.009314	0.013585	0.049179	0.091851	0.003314	0.005434	0.014853
0.285714	0.001515	0.002417	0.003668	0.002325	0.000785	0.001305	0.000937	0.000655	0.007159	0.003256	0.002213	0.003182	0.002868	0.002459	0.002294	0.007739	0.035519	0.003148	0.021023	0.016749	0.006197	0.022224	0.020397	0.005575	0.005527	0.00254	0.00557	0.00392	0.097011	0.003905	0.015241	0.024811	0.015309	0.020468	0.063427	0.088004	0.049402	0.065351	0.020117	0.011577	0.090043	0.026358	0.009991	0.012474	0.066333	0.096145	0.003327	0.005113	0.022421
0.31746		0.001831	0.004692	0.002176	0.000913	0.001564	0.000718	0.000941			0.002403	0.00451	0.002656	0.002787	0.002129	0.0099	0.042156	0.00544	0.026246	0.0186	0.007136	0.025246	0.015863	0.006443	0.006119	0.002259	0.00634		0.101878	0.006208	0.015763	0.016236	0.016705	0.022481	0.086082	0.092571	0.037783	0.072739	0.021539			0.033881		0.008223	0.072434		0.003103	0.004776	0.03245
0.349206		0.001321	0.005525	0.001952	0.000683	0.001697	0.000581	0.001009					0.002672	0.003036			0.050069	0.005843		0.017064	0.00798	0.029139	0.012593	0.007172	0.006581	0.001777	0.006823		0.095382		0.012932		0.017927	0.02426		0.099448	0.026802	0.076015	0.025799			0.051564		0.00248	0.069598		0.003627	0.004501	0.044362
0.380952		0.000985	0.006215	0.001509	0.000372	0.001724	0.000794	0.001625					0.0012	0.003266			0.062007	0.006728		0.014117	0.008704	0.032726	0.007014	0.007752	0.007342	0.002217	0.007631		0.092797		0.015349		0.018756	0.026018		0.120516			0.033053					0.000196			0.004436	0.004741	0.058783
0.412698		0.000381	0.006621	0.001491	0.000208	0.001771	0.001068							0.003674			0.079286	0.009475		0.014484	0.009382	0.036233	0.002881	0.008733	0.00812	0.003473	0.008528		0.093479				0.016173	0.027657					0.040604								0.005468	0.004984	0.069638
0.444444		0.000187	0.008345	0.001442	0.000312	0.00216	0.001176							0.004216			0.082472	0.014119			0.010178	0.038462	0.0027	0.010874	0.008799	0.004806	0.008092						0.013599	0.025877					0.046219								0.005702	0.005547
0.47619			0.010021	0.002036	0.000159	0.002602	0.000959							0.004739				0.018887			0.011158	0.04103		0.013253	0.009529		0.006457						0.01258	0.020326					0.054623								0.00521	0.005451
0.507937			0.012107	0.002291		0.002824	0.0009							0.005066							0.012606	0.045597		0.015213	0.010464		0.005957						0.013116	0.014333					0.061551								0.004537	0.004813
0.539683				0.002662		0.002814	0.000774							0.005366							0.014066	0.050041		0.016425	0.011321		0.005698						0.014123	0.007157					0.073796								0.004281	0.004163
0.571429				0.002777		0.003186	0.000468							0.005856							0.015877	0.048596		0.017591	0.011817		0.00774						0.01535	0.005207													0.004695	0.003722
0.603175				0.004555		0.003771	0.000195							0.006582							0.017337	0.043648		0.020101	0.012247								0.017718														0.00506	0.003612
0.634921				0.005792		0.004581	0.000165							0.007519							0.018907			0.022171	0.013551								0.021173														0.004807	0.002306
0.666667				0.005342		0.004351								0.008276							0.020744				0.01599								0.020493														0.004229	0.001744
0.698413				0.004693		0.00418								0.008994							0.022554				0.016814								0.017019														0.004347	0.001828
0.730159				0.005281		0.003399								0.0095							0.024454				0.017634								0.01544														0.005176	0.002769
0.761905				0.00844		0.003179								0.01035							0.026363				0.017353								0.013697														0.006319	0.005558
0.793651						0.003227								0.011256							0.028532				0.017785								0.013113														0.005855
0.825397						0.004644								0.012247							0.030616												0.012682														0.004472
0.857143						0.007694								0.012527							0.030608												0.013255														0.004134
0.888889						0.011309								0.012448							0.03033												0.014416														0.004985
0.920635						0.016873								0.01248							0.029591												0.015862														0.00711
0.952381														0.013066							0.031702												0.015526														0.00886
0.984127														0.014081							0.033047												0.013214														0.010673
1.01587														0.01515							0.03127												0.005234														0.011054
1.04762														0.015864							0.028042												0.005541														0.011486
1.07936														0.016073							0.027094																										0.014333
1.11111														0.016971							0.028872																										0.015102
1.14286														0.018189							0.032249
1.1746														0.019668
1.20635														0.02127
1.23809														0.023051
1.26984														0.026269
1.30159														0.026909
1.33333
1.36508
1.39682
1.42857
1.46032
1.49206
1.52381
1.55556
1.5873
1.61905
1.65079
1.68254
1.71429
1.74603
1.77778
1.80952
1.84127
1.87302
1.90476
1.93651
1.96825
2
2.03175
2.06349
2.09524
2.12698
2.15873
2.19048
2.22222
2.25397
2.28571
2.31746
2.34921
2.38095
2.4127
2.44444
2.47619
2.50794
2.53968
2.57143
2.60317
2.63492
2.66667
2.69841
2.73016
2.76191
2.79365
2.8254
2.85714
2.88889
2.92063
2.95238
2.98413
3.01587
3.04762
3.07937
3.11111
3.14286
3.1746
[truncated: 40 more columns]

## Sheet: Fig2D_left
Whole cell	IAV + sia whole cell	IAV + sia spots	IAV whole cell	IAV spots
0.06185	0.05598	0.05844	0.04423	0.01149
0.06443	0.0637	0.07837	0.03887	0.02484
0.05808	0.05172	0.04687	0.03748	0.02065
0.05694	0.05207	0.0628	0.05301	0.04562
0.03816	0.03802	0.03851	0.06216	0.02926
0.03115	0.03817	0.04106	0.05217	0.01237

## Sheet: Fig2D_right
Whole cell	IAV + sia whole cell	IAV + sia spots	IAV whole cell	IAV spots
12.31	18.07	6	23.41	47.54
18.78	12.3	9.57	17.91	31.37
15.95	16.52	19.05	22.38	21.57
17.25	14.83	8.98	17.06	19.3
19.64	19.87	15.63	13.76	24.16
26.85	22.43	18.01	20.35	35.71

## Sheet: Fig3C
Time [s]	ClC	AP2
10	0.236656	0.208342
20	0.435833	0.68002
30	0.522771	0.648578
40	0.600932	0.571685
50	0.534721	0.397043
60	0.174619	0.253867
70	0.130564	0.333576
80	0	0.416928
90	0.0656108	0.376114
100	0.00903399	0.361352
110	0.356843	0.37541
120	0.56248	0.386748
130	0.604963	0.369995
140	0.653935	0.345716
150	0.719718	0.570908
160	0.878298	0.924879
170	0.762858	0.998859
180	0.701078	0.727584
190	0.385031	0.471727
200	0.262986	0.667808
210	0.35184	0.381989
220	0.569599	0.769272
230	0.539095	0.871003
240	0.863661	0.82713
250	0.733097	0.649428
260	0.726665	0.499502
270	0.540238	0.519023
280	0.200292	0.305193
290	0.269419	0.14609
300	0.0985448	0.183286
310	0.0481432	0.168233
320	0.351011	0.429359
330	0.367478	0.484789
340	0.299351	0.552529
350	0.489265	0.573676
360	0.68178	0.815621
370	0.509477	0.660233
380	0.809743	0.970185
390	0.626605	1
400	0.759599	0.825358
410	0.568999	0.609683
420	0.158152	0.331877
430	0.458761	0.50766
440	0.409846	0.554083
450	0.538009	0.624736
460	0.724406	0.728725
470	0.709111	0.381941
480	1	0.267779
490	0.553303	0.513633
500	0.353841	0.69352
510	0.392721	0.587953
520	0.594671	0.54068
530	0.408845	0.521208
540	0.393465	0.405492
550	0.424655	0.359992
560	0.32691	0.224974
570	0.310701	0.098235
580	0.403328	0.071964
590	0.388204	0
600	0.277424	0.049603
610	0.292147	0.026829

[truncated: 11 more sheets: Fig4A, Fig4D, Fig3D, FigS2, FigS3, FigS5, FigS6, FigS7, FigS8A, FigS8B, FigS9]
